# Supplementary material for: Protective Mechanism of Broad Bean Extract on Parkinson’s Disease Model Cells
Source: Foods. 2025 Sep 18;14(18):3244. doi: 10.3390/foods14183244 (PMC12469533; doi:10.3390/foods14183244)
Supplement: Supplementary file 1 [file foods-14-03244-s001.zip]

Archive with 1 entries (1 files):
- foods-3805393-supplementary.pdf
